# Supplementary material for: Non-tuberculous mycobacterial pulmonary disease: Awareness survey of front-desk healthcare workers in Northern Tanzania
Source: PLOS Glob Public Health. 2023 Jan 20;3(1):e0000741. doi: 10.1371/journal.pgph.0000741 (PMC10021751; doi:10.1371/journal.pgph.0000741)
Supplement: S1 Data — (XLSX) [file pgph.0000741.s001.xlsx]

## Sheet: ntm1
gender	age	profession	highestedulev	experience_hcw	experience_tb	region	district	type_hf	allmycobacteria_tb	heard_ntm	definentm	tb&ntm_clinicallydifferent	allntmcausediseases	otherntmname(s)	mentionanyspecies	sameregimen_all	ntmrecommendeddrug	everdxntm	dxtest_sused	rxlength_months	rxaftcultureconversion	microscope_notdistinguish	gx_tb&ntm	goldstandardtest	dna_definitivetest	aware_risks	mentionrisk	mostprone	presentas	alltreated_tbdrugs	person_person	acquired_through	ever_trained	where	what_learnt	water_soil	awareness_score	score_%
Female	48	D	Diploma	6 to 10	6 to 10	Kilimanjaro	Siha	DH	TRUE	No	0	No	TRUE	0	NI	FALSE	NI	No	NA	NA	6	TRUE	TRUE	Culture	TRUE	No	0	1	Both	TRUE	NI	0	No	NA	NA	Not sure	7	26
Female	48	P	Certificate	greater 15	1 to 5	Kilimanjaro	Siha	DH	FALSE	No	0	No	FALSE	0	NI	Not sure	NI	No	NA	NA	Not sure	FALSE	TRUE	Culture	FALSE	No	0	1	Both	TRUE	NI	1	No	NA	NA	FALSE	7	26
Male	32	L	Diploma	1 to 5	1 to 5	Kilimanjaro	Siha	DH	FALSE	No	0	No	Not sure	0	NI	Not sure	NI	No	NA	NA	Not sure	TRUE	FALSE	Culture	TRUE	No	0	0	Both	TRUE	NI	1	No	NA	NA	Not sure	8	30
Male	32	L	Diploma	1 to 5	1 to 5	Kilimanjaro	Siha	DH	FALSE	No	0	No	FALSE	0	NI	TRUE	NI	No	NA	NA	6	FALSE	TRUE	Genexpert	TRUE	No	0	1	Both	TRUE	NI	1	No	NA	NA	Not sure	7	26
Female	41	L	Certificate	6 to 10	6 to 10	Kilimanjaro	Hai	DH	FALSE	Yes	0	Yes	FALSE	1	NI	TRUE	NI	Yes	Microscopy	Reffered	6	FALSE	TRUE	Genexpert	Not sure	No	0	1	Extra-pulmonary	TRUE	NI	1	No	NA	NA	Not sure	7	26
Female	53	N	Certificate	greater 15	6 to 10	Kilimanjaro	Hai	DH	Not sure	Yes	0	Yes	FALSE	0	NI	TRUE	0	No	Mantoux test	6	6	FALSE	TRUE	Genexpert	FALSE	Yes	0	1	Extra-pulmonary	TRUE	NI	1	No	NA	NA	Not sure	5	17
Male	56	D	Undergraduate	greater 15	11 to 15	Kilimanjaro	Hai	DH	FALSE	No	0	No	FALSE	0	NI	FALSE	1	No	NA	NA	Not sure	Not sure	TRUE	Not sure	TRUE	No	0	1	Both	TRUE	NI	0	No	NA	NA	FALSE	8	28
Female	53	N	Certificate	greater 15	NR	Kilimanjaro	Hai	DH	FALSE	No	0	No	Not sure	NR	NI	NR	NR	NR	NR	NR	6	NR	NR	NR	NR	NR	NR	NR	NR	NR	NI	NR	No	NR	NR	Not sure	2	7
Female	38	L	Diploma	greater 15	greater 15	Kilimanjaro	Rombo	DDH	FALSE	Yes	0	No	TRUE	0	NI	FALSE	NI	No	NA	NA	Not sure	TRUE	TRUE	Culture	TRUE	No	0	0	Both	Not sure	NI	1	No	NA	NA	Not sure	9	33
Female	52	N	Certificate	greater 15	6 to 10	Kilimanjaro	Rombo	DDH	FALSE	No	0	Yes	TRUE	0	NI	Not sure	NI	No	NA	NA	Not sure	FALSE	TRUE	Genexpert	NR	NR	0	0	Extra-pulmonary	Not sure	NI	1	No	NA	NA	TRUE	3	11
Female	38	N	Undergraduate	11 to 15	less 1	Kilimanjaro	Rombo	DDH	FALSE	No	0	Yes	FALSE	0	NI	TRUE	NI	Yes	X-ray	6	3	FALSE	TRUE	NR	FALSE	Yes	0	1	Extra-pulmonary	TRUE	NI	1	No	NA	NA	FALSE	6	22
Male	48	D	Diploma	11 to 15	1 to 5	Kilimanjaro	Rombo	DDH	Not sure	No	0	NR	Not sure	0	NI	Not sure	NI	No	NA	NA	Not sure	NR	TRUE	Culture	NR	NR	0	NR	NR	Not sure	NI	NR	No	NA	NA	Not sure	1	4
Female	37	P	Diploma	1 to 5	1 to 5	Kilimanjaro	Siha	RRH	FALSE	Yes	0	No	TRUE	0	NI	FALSE	1	Yes	Genexpert	15	Not sure	TRUE	TRUE	Genexpert	TRUE	No	0	1	Both	FALSE	NI	1	Yes	Kibong'oto, 2018	NTM not treatable with TB and DR-TB drugs	FALSE	15	52
Female	27	L	Diploma	1 to 5	1 to 5	Kilimanjaro	Siha	RRH	FALSE	Yes	1	Yes	FALSE	0	NI	FALSE	0	Yes	LPA	0	Not sure	TRUE	FALSE	Culture	TRUE	No	0	1	Extra-pulmonary	TRUE	NI	1	No	NA	NA	Not sure	13	45
Female	37	N	Diploma	11 to 15	11 to 15	Kilimanjaro	Siha	RRH	FALSE	Yes	0	No	Not sure	0	NI	Not sure	0	No	NA	NA	Not sure	TRUE	FALSE	Culture	Not sure	No	0	1	Pulmonary	Not sure	NI	1	No	NA	NA	Not sure	8	25
Male	33	D	Undergraduate	1 to 5	1 to 5	Kilimanjaro	Siha	RRH	FALSE	Yes	1	No	TRUE	1	1	FALSE	1	Yes	DST	Still on treatment	Not sure	TRUE	FALSE	Culture	FALSE	Yes	1	1	Both	FALSE	NI	1	No	NA	NA	Not sure	19	61
Female	59	D	Diploma	greater 15	6 to 10	Kilimanjaro	Moshi DC	HC	FALSE	Yes	0	No	TRUE	0	NI	TRUE	0	Yes	X-ray	6	3	FALSE	TRUE	Genexpert	Not sure	Yes	3	0	Both	TRUE	NI	1	No	NA	NA	Not sure	9	31
Female	30	N	Diploma	1 to 5	1 to 5	Kilimanjaro	Moshi DC	HC	Not sure	No	0	No	TRUE	0	0	Not sure	0	No	NA	NA	12	TRUE	TRUE	Culture	TRUE	Yes	3	1	Pulmonary	FALSE	FALSE	1	No	NA	NA	Not sure	12	39
Male	32	L	Diploma	6 to 10	6 to 10	Kilimanjaro	Moshi DC	HC	FALSE	No	0	Yes	TRUE	0	0	Not sure	0	No	NA	NA	Not sure	FALSE	FALSE	Culture	Not sure	No	0	1	Both	Not sure	TRUE	0	No	NA	NA	Not sure	5	16
Female	29	N	Diploma	6 to 10	less 1	Kilimanjaro	Moshi DC	HC	TRUE	No	0	No	TRUE	0	0	TRUE	0	No	NA	NA	6	TRUE	Not sure	Genexpert	TRUE	No	0	1	Both	TRUE	TRUE	1	No	NA	NA	Not sure	6	19
Male	53	D	Diploma	greater 15	6 to 10	Kilimanjaro	Same	DH	FALSE	No	0	No	Not sure	0	0	TRUE	0	No	NA	NA	Not sure	Not sure	FALSE	Culture	TRUE	No	0	1	Extra-pulmonary	Not sure	FALSE	0	No	NA	NA	Not sure	7	22
Male	34	D	Diploma	1 to 5	1 to 5	Kilimanjaro	Same	DH	FALSE	Yes	0	No	TRUE	0	1	FALSE	1	No	NA	NA	6	FALSE	TRUE	Genexpert	TRUE	Yes	0	1	Pulmonary	TRUE	TRUE	0	No	NA	NA	TRUE	10	31
Female	28	N	Certificate	1 to 5	1 to 5	Kilimanjaro	Same	DH	FALSE	No	0	No	FALSE	0	0	FALSE	0	Yes	Genexpert	6	6	Not sure	Not sure	Genexpert	FALSE	Yes	0	1	Both	TRUE	TRUE	1	No	NA	NA	FALSE	9	28
Female	47	L	Diploma	greater 15	greater 15	Kilimanjaro	Same	DH	FALSE	Yes	0	Yes	TRUE	0	0	TRUE	0	No	NA	NA	Not sure	TRUE	FALSE	Culture	Not sure	No	0	0	Extra-pulmonary	FALSE	FALSE	1	No	NA	NA	FALSE	8	25
Male	35	P	Diploma	1 to 5	greater 15	Kilimanjaro	Same	DH	FALSE	No	0	Yes	FALSE	0	0	FALSE	0	No	NA	NA	Not sure	FALSE	TRUE	Not sure	Not sure	No	0	1	Pulmonary	Not sure	FALSE	1	No	NA	NA	Not sure	6	19
Male	50	D	Undergraduate	11 to 15	1 to 5	Kilimanjaro	Mwanga	DH	FALSE	No	0	No	TRUE	0	0	FALSE	0	No	NA	NA	Not sure	TRUE	TRUE	Culture	TRUE	No	0	1	Both	TRUE	TRUE	1	No	NA	NA	FALSE	9	28
Male	58	D	Diploma	greater 15	6 to 10	Kilimanjaro	Mwanga	DH	TRUE	Yes	1	No	TRUE	1	0	TRUE	0	No	NA	NA	Not sure	TRUE	TRUE	Culture	Not sure	Yes	0	1	Pulmonary	FALSE	Not sure	0	No	NA	NA	TRUE	10	31
Female	51	N	Diploma	greater 15	6 to 10	Kilimanjaro	Mwanga	DH	FALSE	No	0	No	Not sure	0	0	Not sure	0	No	NA	NA	6	TRUE	TRUE	Genexpert	Not sure	No	0	0	Both	FALSE	TRUE	1	No	NA	NA	FALSE	6	19
Female	40	P	Diploma	11 to 15	11 to 15	Kilimanjaro	Mwanga	DH	Not sure	No	0	No	Not sure	0	0	Not sure	0	No	NA	8	Not sure	Not sure	Not sure	Not sure	Not sure	No	0	0	Pulmonary	Not sure	Not sure	1	No	NA	NA	FALSE	2	6
Male	38	P	Undergraduate	6 to 10	1 to 5	Kilimanjaro	Mwanga	DH	FALSE	No	0	No	FALSE	1	1	FALSE	1	Yes	NA	6	6	TRUE	TRUE	Genexpert	TRUE	Yes	0	1	Both	TRUE	TRUE	1	No	NA	NA	FALSE	14	44
Female	39	N	Undergraduate	11 to 15	1 to 5	Kilimanjaro	Moshi (U)	DDH	FALSE	Yes	1	No	Not sure	0	0	Not sure	0	Yes	Genexpert	NR	6	TRUE	TRUE	Genexpert	TRUE	Yes	0	0	Both	Not sure	TRUE	1	Yes	Kibong'oto, 2018	NR	TRUE	13	41
Female	33	D	Diploma	1 to 5	less 1	Kilimanjaro	Moshi (U)	DDH	TRUE	Yes	1	Yes	TRUE	0	0	FALSE	0	No	NA	NA	Not sure	FALSE	FALSE	Not sure	TRUE	Yes	1	1	Pulmonary	FALSE	FALSE	0	No	NA	NA	TRUE	10	31
Male	29	D	Undergraduate	1 to 5	1 to 5	Kilimanjaro	Moshi (U)	DDH	FALSE	No	0	No	TRUE	0	0	Not sure	0	No	NA	NA	Not sure	TRUE	TRUE	Genexpert	TRUE	No	0	0	Extra-pulmonary	Not sure	TRUE	1	No	NA	NA	Not sure	5	16
Female	57	L	Diploma	greater 15	1 to 5	Kilimanjaro	Moshi (U)	DDH	Not sure	No	0	Yes	Not sure	0	0	Not sure	0	No	NA	NA	Not sure	Not sure	TRUE	Genexpert	Not sure	No	0	1	Both	Not sure	Not sure	0	No	NA	NA	Not sure	2	6
Female	50	N	Certificate	greater 15	1 to 5	Arusha	Arusha (U)	HC	Not sure	No	0	No	TRUE	0	NI	Not sure	0	No	NA	NA	Not sure	Not sure	TRUE	Not sure	Not sure	No	0	0	Both	FALSE	NI	1	No	NA	NA	FALSE	4	13
Female	31	P	Diploma	1 to 5	less 1	Arusha	Arusha (U)	HC	Not sure	No	0	No	FALSE	0	NI	FALSE	0	No	NA	NA	Not sure	FALSE	Not sure	Not sure	Not sure	No	0	0	Both	TRUE	NI	0	No	NA	NA	Not sure	4	13
Female	30	L	Undergraduate	6 to 10	6 to 10	Arusha	Arusha (U)	HC	FALSE	Yes	0	No	Not sure	0	NI	FALSE	0	No	NA	NA	Not sure	TRUE	FALSE	Culture	TRUE	No	0	0	Both	TRUE	NI	1	No	NA	NA	Not sure	10	31
Female	52	N	Diploma	greater 15	1 to 5	Arusha	Meru	DH	Not sure	No	0	No	Not sure	0	0	Not sure	0	No	NA	NA	6	Not sure	TRUE	Culture	Not sure	No	0	1	Both	TRUE	NI	1	No	NA	NA	Not sure	5	16
Female	39	L	Undergraduate	1 to 5	1 to 5	Arusha	Meru	DH	FALSE	Yes	1	No	TRUE	0	0	Not sure	0	No	NA	NA	6	TRUE	TRUE	Culture	Not sure	Yes	0	1	Extra-pulmonary	Not sure	NI	0	No	NA	NA	TRUE	9	28
Female	28	P	Certificate	1 to 5	1 to 5	Arusha	Karatu	DDH	FALSE	Yes	0	NR	FALSE	0	0	Not sure	0	NR	NR	NR	NR	NR	NR	NR	NR	NR	NR	NR	NR	NR	NR	NR	NR	NR	NR	Not sure	3	9
Male	28	P	Diploma	1 to 5	1 to 5	Arusha	Karatu	DDH	Not sure	No	0	No	Not sure	0	0	FALSE	0	No	NA	NA	Not sure	Not sure	Not sure	Not sure	Not sure	No	0	0	Pulmonary	FALSE	Not sure	1	No	NA	NA	Not sure	4	13
Female	35	D	Diploma	6 to 10	6 to 10	Arusha	Karatu	DDH	TRUE	Yes	0	Yes	TRUE	0	0	FALSE	0	Yes	Genexpert	1	6	TRUE	TRUE	NR	TRUE	No	0	0	Both	FALSE	TRUE	1	No	NA	NA	FALSE	8	25
Male	34	D	Diploma	6 to 10	6 to 10	Arusha	Karatu	DDH	Not sure	No	0	Yes	Not sure	0	0	Not sure	0	No	NA	NA	Not sure	Not sure	Not sure	Genexpert	Not sure	No	0	1	Both	Not sure	TRUE	1	No	NA	NA	Not sure	3	9
Male	39	L	Certificate	greater 15	11 to 15	Arusha	Karatu	DDH	FALSE	No	0	No	FALSE	0	0	Not sure	0	Yes	NR	NR	6	TRUE	TRUE	Culture	TRUE	No	0	0	Extra-pulmonary	TRUE	FALSE	0	No	NA	NA	Not sure	8	25
Male	50	N	Certificate	6 to 10	6 to 10	Arusha	Karatu	DDH	TRUE	No	0	Yes	Not sure	0	0	TRUE	0	No	NA	NA	Not sure	Not sure	Not sure	Not sure	Not sure	No	0	0	Extra-pulmonary	Not sure	Not sure	1	No	NA	NA	Not sure	1	3
Male	46	D	Diploma	greater 15	11 to 15	Arusha	Longido	HC	FALSE	No	0	No	Not sure	1	0	Not sure	0	No	NA	NA	Not sure	Not sure	Not sure	Not sure	Not sure	No	0	1	Both	Not sure	TRUE	1	No	NA	NA	Not sure	6	19
Female	26	P	Diploma	1 to 5	1 to 5	Arusha	Longido	HC	Not sure	No	0	No	Not sure	0	0	Not sure	0	No	NA	NA	Not sure	Not sure	Not sure	Not sure	Not sure	No	0	0	Both	Not sure	Not sure	1	No	NA	NA	Not sure	3	9
Male	27	L	Diploma	1 to 5	1 to 5	Arusha	Longido	HC	Not sure	No	0	No	Not sure	0	1	Not sure	0	No	NA	NA	Not sure	TRUE	Not sure	Not sure	Not sure	No	0	0	Both	Not sure	TRUE	1	No	NA	NA	FALSE	5	16
Female	34	N	Certificate	1 to 5	1 to 5	Arusha	Longido	HC	TRUE	Yes	0	No	TRUE	0	0	TRUE	0	No	NA	NA	6	TRUE	TRUE	Culture	FALSE	No	0	1	Extra-pulmonary	TRUE	TRUE	1	No	NA	NA	Not sure	6	19
Female	55	N	Certificate	greater 15	6 to 10	Arusha	Monduli	DH	FALSE	No	0	No	Not sure	0	0	FALSE	0	No	NA	NA	24	Not sure	Not sure	Culture	Not sure	No	0	1	Both	FALSE	TRUE	0	No	NA	NA	Not sure	7	22
Male	28	L	Diploma	1 to 5	1 to 5	Arusha	Monduli	DH	FALSE	Yes	0	No	Not sure	0	0	Not sure	0	Yes	Microscopy	NR	Not sure	TRUE	FALSE	Microscope	TRUE	No	0	0	Extra-pulmonary	Not sure	Not sure	0	No	NA	NA	Not sure	7	22
Female	27	P	Diploma	1 to 5	1 to 5	Arusha	Monduli	DH	FALSE	No	0	Yes	FALSE	0	0	Not sure	0	No	NA	NA	Not sure	Not sure	Not sure	Not sure	Not sure	Yes	0	1	Both	TRUE	TRUE	1	No	NA	NA	FALSE	6	19
Female	48	D	Diploma	6 to 10	6 to 10	Arusha	Monduli	DH	FALSE	No	0	No	FALSE	1	0	FALSE	0	No	NA	NA	Not sure	Not sure	Not sure	Culture	Not sure	No	0	0	Extra-pulmonary	FALSE	TRUE	1	No	NA	NA	Not sure	8	25
Male	32	D	Undergraduate	1 to 5	less 1	Manyara	Hanang	DH	FALSE	No	0	NR	FALSE	0	0	Not sure	0	No	NA	NA	Not sure	Not sure	TRUE	Not sure	Not sure	No	0	1	Both	Not sure	Not sure	1	No	NA	NA	Not sure	5	16
Female	55	D	Diploma	greater 15	1 to 5	Manyara	Hanang	DH	Not sure	Yes	0	Yes	TRUE	0	0	Not sure	0	No	NA	NA	Not sure	TRUE	TRUE	Not sure	TRUE	No	0	0	Both	TRUE	FALSE	0	No	NA	NA	Not sure	5	16
Female	36	L	Diploma	6 to 10	1 to 5	Manyara	Hanang	DH	FALSE	No	0	Yes	FALSE	0	0	Not sure	0	No	NA	NA	Not sure	TRUE	Not sure	Not sure	Not sure	No	0	1	Both	TRUE	FALSE	0	No	NA	NA	Not sure	6	19
Male	29	L	Diploma	1 to 5	1 to 5	Manyara	Hanang	DH	FALSE	No	0	Yes	TRUE	1	0	FALSE	0	No	NA	NA	Not sure	TRUE	FALSE	Microscope	TRUE	No	0	0	Both	FALSE	TRUE	0	No	NA	NA	Not sure	8	25
Male	39	P	Undergraduate	6 to 10	less 1	Manyara	Hanang	DH	FALSE	No	0	No	Not sure	0	0	Not sure	0	No	NA	NA	Not sure	Not sure	Not sure	Not sure	Not sure	No	0	1	Both	Not sure	Not sure	1	No	NA	NA	Not sure	5	16
Female	59	N	Certificate	greater 15	6 to 10	Manyara	Hanang	DH	Not sure	No	0	No	TRUE	0	0	Not sure	0	No	NA	NA	6	Not sure	TRUE	Not sure	Not sure	Yes	1	1	Extra-pulmonary	TRUE	TRUE	1	No	NA	NA	Not sure	5	16
Male	39	D	Undergraduate	6 to 10	6 to 10	Manyara	Babati	DH	FALSE	Yes	0	Yes	Not sure	0	0	Not sure	0	No	NA	NA	Not sure	FALSE	TRUE	Culture	TRUE	Yes	0	1	Extra-pulmonary	TRUE	Not sure	1	No	NA	NA	Not sure	7	22
Male	38	L	Diploma	6 to 10	1 to 5	Manyara	Babati	DH	TRUE	Yes	0	No	TRUE	0	0	Not sure	0	No	NA	NA	Not sure	FALSE	TRUE	Microscope	TRUE	No	0	1	Both	TRUE	TRUE	1	No	NA	NA	Not sure	6	19
Female	28	P	Undergraduate	1 to 5	less 1	Manyara	Babati	DH	FALSE	Yes	0	Yes	Not sure	0	1	Not sure	0	No	NA	NA	Not sure	FALSE	TRUE	Not sure	Not sure	Yes	0	1	Extra-pulmonary	Not sure	FALSE	0	No	NA	NA	Not sure	6	19
Female	46	D	Diploma	11 to 15	less 1	Manyara	Babati	DH	FALSE	No	0	Yes	Not sure	0	0	Not sure	0	No	NA	NA	Not sure	Not sure	Not sure	Not sure	Not sure	No	0	1	Both	Not sure	TRUE	1	No	NA	NA	Not sure	4	13
Male	31	D	Undergraduate	1 to 5	1 to 5	Manyara	Babati	RRH	FALSE	Yes	1	Yes	FALSE	1	1	FALSE	1	Yes	Culture	NR	6	Not sure	FALSE	Culture	TRUE	Yes	1	1	Both	FALSE	TRUE	0	No	NA	NA	FALSE	18	56
Female	44	N	Diploma	greater 15	1 to 5	Manyara	Babati	RRH	FALSE	No	0	No	Not sure	0	0	Not sure	1	No	NA	NA	Not sure	Not sure	FALSE	Culture	TRUE	Yes	0	0	Both	Not sure	TRUE	1	No	NA	NA	Not sure	9	28
Male	39	D	Diploma	6 to 10	6 to 10	Manyara	Babati	RRH	Not sure	No	0	Yes	FALSE	0	0	Not sure	0	No	NA	NA	3	TRUE	TRUE	Culture	Not sure	No	0	0	Both	FALSE	TRUE	0	No	NA	NA	FALSE	5	16
Male	25	L	Diploma	1 to 5	1 to 5	Manyara	Babati	RRH	FALSE	Yes	1	No	TRUE	0	0	FALSE	0	Yes	LPA	NR	Not sure	TRUE	FALSE	Culture	TRUE	Yes	0	1	Pulmonary	Not sure	TRUE	1	No	NA	NA	FALSE	14	44
Male	31	D	Undergraduate	1 to 5	1 to 5	Manyara	Mbulu	DDH	FALSE	Yes	0	No	FALSE	0	0	FALSE	0	No	NA	NA	Not sure	FALSE	Not sure	Culture	FALSE	Yes	0	1	Both	FALSE	TRUE	0	No	NA	NA	Not sure	10	31
Female	57	N	Certificate	greater 15	1 to 5	Manyara	Mbulu	DDH	TRUE	No	0	No	Not sure	0	0	Not sure	0	No	NA	NA	Not sure	TRUE	Not sure	Culture	Not sure	No	0	0	Both	FALSE	Not sure	1	No	NA	NA	Not sure	6	19
Female	49	N	Certificate	greater 15	less 1	Manyara	Mbulu	DDH	Not sure	Yes	0	No	TRUE	0	0	FALSE	0	No	NA	NA	6	Not sure	TRUE	Microscope	Not sure	Yes	0	0	Pulmonary	TRUE	TRUE	1	No	NA	NA	FALSE	5	16
Male	29	L	Undergraduate	1 to 5	1 to 5	Manyara	Mbulu	DDH	FALSE	No	0	Yes	TRUE	0	0	Not sure	0	No	NA	NA	Not sure	TRUE	FALSE	Not sure	Not sure	No	0	0	Pulmonary	Not sure	TRUE	1	No	NA	NA	TRUE	5	16
Male	30	L	Undergraduate	1 to 5	1 to 5	Manyara	Kiteto	DH	FALSE	Yes	1	Yes	Not sure	0	2	Not sure	1	Yes	Microscopy	6	6	TRUE	FALSE	Culture	TRUE	Yes	1	1	Both	TRUE	TRUE	0	No	NA	NA	Not sure	15	47
Female	35	N	Diploma	11 to 15	1 to 5	Manyara	Kiteto	DH	TRUE	No	0	Yes	FALSE	0	0	Not sure	0	No	NA	NA	Not sure	FALSE	TRUE	Genexpert	TRUE	Yes	0	1	Extra-pulmonary	Not sure	TRUE	1	No	NA	NA	Not sure	5	16
Male	29	D	Diploma	less 1	less 1	Manyara	Kiteto	DH	FALSE	Yes	0	Yes	Not sure	0	0	FALSE	0	No	NA	NA	Not sure	Not sure	Not sure	Genexpert	Not sure	No	0	0	Extra-pulmonary	TRUE	TRUE	1	No	NA	NA	Not sure	4	13
Female	38	D	Undergraduate	1 to 5	1 to 5	Manyara	Kiteto	DH	FALSE	Yes	0	No	TRUE	0	0	FALSE	0	No	NA	NA	Not sure	TRUE	FALSE	Culture	TRUE	No	0	1	Pulmonary	Not sure	Not sure	0	No	NA	NA	Not sure	9	28
Female	40	N	Diploma	greater 15	1 to 5	Manyara	Kiteto	DH	FALSE	Yes	0	Yes	Not sure	0	0	FALSE	0	No	NA	NA	Not sure	TRUE	FALSE	Culture	Not sure	No	0	1	Extra-pulmonary	Not sure	Not sure	0	No	NA	NA	Not sure	7	22
Male	28	L	Diploma	1 to 5	1 to 5	Tanga	Kilindi	DDH	Not sure	No	0	Yes	TRUE	0	0	Not sure	0	No	NA	NA	Not sure	TRUE	TRUE	Culture	TRUE	No	0	1	Both	Not sure	FALSE	1	No	NA	NA	Not sure	7	22
Male	28	D	Diploma	1 to 5	1 to 5	Tanga	Kilindi	DDH	FALSE	Yes	1	Yes	TRUE	0	0	FALSE	0	No	NA	NA	Not sure	Not sure	TRUE	Genexpert	TRUE	Yes	0	0	Extra-pulmonary	TRUE	TRUE	1	No	NA	NA	Not sure	7	22
Female	54	N	Certificate	greater 15	6 to 10	Tanga	Kilindi	DDH	FALSE	No	0	No	TRUE	0	0	FALSE	0	Yes	X-ray	Reffered	6	TRUE	TRUE	Culture	TRUE	Yes	0	1	Both	FALSE	TRUE	0	No	NA	NA	TRUE	12	38
Female	27	L	Diploma	1 to 5	1 to 5	Tanga	Kilindi	DDH	FALSE	No	0	Yes	Not sure	0	0	TRUE	1	Yes	X-ray	5	6	TRUE	FALSE	Genexpert	Not sure	No	0	0	Extra-pulmonary	TRUE	TRUE	1	No	NA	NA	Not sure	6	19
Male	54	D	Diploma	greater 15	6 to 10	Tanga	Kilindi	DDH	FALSE	Yes	0	No	TRUE	0	1	FALSE	2	No	NA	NA	Not sure	TRUE	TRUE	Culture	TRUE	Yes	0	1	Both	FALSE	FALSE	0	No	NA	NA	TRUE	16	50
Male	32	N	Certificate	1 to 5	1 to 5	Manyara	Simanjiro	HC	FALSE	No	0	No	FALSE	0	0	FALSE	1	No	NA	NA	Not sure	FALSE	TRUE	Genexpert	TRUE	No	0	1	Both	TRUE	FALSE	0	No	NA	NA	TRUE	10	31
Male	30	D	Diploma	1 to 5	1 to 5	Manyara	Simanjiro	HC	FALSE	Yes	1	No	FALSE	0	1	Not sure	2	No	NA	NA	Not sure	TRUE	Not sure	Not sure	Not sure	Yes	1	0	Pulmonary	FALSE	Not sure	1	No	NA	NA	TRUE	14	44
Male	36	L	Certificate	6 to 10	6 to 10	Manyara	Simanjiro	HC	FALSE	Yes	0	Yes	Not sure	0	0	FALSE	0	No	NA	NA	6	Not sure	TRUE	Genexpert	TRUE	No	0	0	Pulmonary	Not sure	TRUE	1	No	NA	NA	Not sure	5	16
Male	28	L	Diploma	1 to 5	1 to 5	Tanga	Lushoto	DH	FALSE	Yes	0	No	TRUE	0	0	Not sure	0	No	NA	NA	Not sure	TRUE	FALSE	Culture	TRUE	No	0	1	Both	Not sure	Not sure	1	No	NA	NA	TRUE	11	34
Female	58	D	Diploma	greater 15	1 to 5	Tanga	Lushoto	DH	Not sure	No	0	No	Not sure	0	0	Not sure	0	No	NA	NA	Not sure	Not sure	Not sure	Not sure	Not sure	No	0	0	Pulmonary	Not sure	Not sure	NR	No	NA	NA	Not sure	1	3
Male	26	P	Diploma	1 to 5	1 to 5	Tanga	Lushoto	DH	Not sure	Yes	1	No	FALSE	0	0	FALSE	1	No	NA	NA	3	Not sure	TRUE	Genexpert	TRUE	No	0	1	Extra-pulmonary	TRUE	FALSE	1	Yes	CME	NR	Not sure	12	38
Female	57	N	Certificate	greater 15	greater 15	Tanga	Lushoto	DH	TRUE	No	0	No	TRUE	0	0	TRUE	0	No	NA	NA	Not sure	Not sure	TRUE	Not sure	Not sure	No	0	1	Extra-pulmonary	Not sure	TRUE	1	No	NA	NA	Not sure	3	9
Male	35	D	Undergraduate	6 to 10	less 1	Tanga	Lushoto	DH	FALSE	No	1	NR	TRUE	1	0	FALSE	0	No	NA	NA	Not sure	Not sure	Not sure	Not sure	Not sure	No	0	1	Both	Not sure	TRUE	1	No	NA	NA	TRUE	8	25
Male	30	L	Certificate	1 to 5	1 to 5	Tanga	Korogwe	DH	FALSE	No	0	No	Not sure	0	0	Not sure	0	Yes	X-ray	6	Not sure	Not sure	FALSE	Culture	Not sure	No	0	0	Extra-pulmonary	FALSE	TRUE	1	No	NA	NA	FALSE	7	22
Male	26	L	Certificate	1 to 5	1 to 5	Tanga	Korogwe	DH	FALSE	No	0	No	Not sure	0	0	Not sure	0	No	NA	NA	Not sure	FALSE	FALSE	Not sure	Not sure	No	0	0	Pulmonary	Not sure	Not sure	0	No	NA	NA	Not sure	3	9
Male	47	D	Diploma	greater 15	6 to 10	Tanga	Korogwe	DH	FALSE	Yes	1	No	Not sure	1	0	FALSE	0	Yes	Culture	NR	Not sure	TRUE	FALSE	Culture	FALSE	No	0	1	Both	FALSE	TRUE	1	No	NA	NA	Not sure	15	47
Female	42	N	Certificate	greater 15	6 to 10	Tanga	Korogwe	HC	FALSE	No	0	No	FALSE	0	0	Not sure	0	No	NA	NA	Not sure	FALSE	TRUE	Genexpert	Not sure	No	0	1	Both	Not sure	FALSE	1	No	NA	NA	Not sure	7	22
Male	31	L	Certificate	1 to 5	1 to 5	Tanga	Korogwe	HC	FALSE	No	0	Yes	TRUE	0	0	Not sure	0	No	NA	NA	Not sure	FALSE	Not sure	Genexpert	Not sure	No	0	0	Both	Not sure	TRUE	1	No	NA	NA	Not sure	3	9
Male	27	L	Undergraduate	1 to 5	less 1	Tanga	Pangani	DH	FALSE	No	0	No	Not sure	0	0	FALSE	0	No	NA	NA	Not sure	Not sure	Not sure	Genexpert	Not sure	Yes	1	1	Both	Not sure	TRUE	1	No	NA	NA	TRUE	9	28
Male	24	L	Certificate	1 to 5	less 1	Tanga	Pangani	DH	FALSE	No	0	Yes	FALSE	1	1	Not sure	0	Yes	NR	6	3	TRUE	FALSE	Microscope	Not sure	Yes	1	1	Both	Not sure	TRUE	1	No	NA	NA	Not sure	12	38
Male	55	D	Undergraduate	greater 15	6 to 10	Tanga	Pangani	DH	TRUE	Yes	0	No	Not sure	0	0	Not sure	0	No	NA	NA	Not sure	Not sure	TRUE	Culture	Not sure	No	0	1	Both	TRUE	TRUE	1	No	NA	NA	FALSE	6	19
Female	31	N	Diploma	6 to 10	1 to 5	Tanga	Pangani	DH	TRUE	No	0	No	Not sure	0	0	Not sure	0	No	NA	NA	Not sure	TRUE	TRUE	Culture	TRUE	No	0	1	Pulmonary	Not sure	Not sure	1	No	NA	NA	Not sure	6	19
Male	60	P	Undergraduate	greater 15	greater 15	Tanga	Mkinga	HC	FALSE	No	0	No	FALSE	0	0	FALSE	0	No	NA	NA	Not sure	FALSE	Not sure	Not sure	TRUE	Yes	0	1	Both	Not sure	TRUE	0	No	NA	NA	Not sure	8	25
Male	33	L	Diploma	1 to 5	1 to 5	Tanga	Mkinga	HC	FALSE	Yes	1	No	TRUE	0	1	TRUE	0	No	NA	NA	3	FALSE	FALSE	Genexpert	FALSE	Yes	1	1	Both	TRUE	FALSE	0	No	NA	NA	TRUE	11	34
Female	44	N	Certificate	1 to 5	1 to 5	Tanga	Mkinga	HC	FALSE	No	0	No	Not sure	0	0	FALSE	0	Yes	X-ray	24	6	TRUE	TRUE	Culture	Not sure	Yes	1	1	Extra-pulmonary	Not sure	TRUE	1	No	NA	NA	Not sure	10	31
Male	36	D	Postraduate	6 to 10	6 to 10	Tanga	Mkinga	HC	TRUE	No	1	No	TRUE	1	1	Not sure	0	No	NA	NA	Not sure	FALSE	FALSE	Culture	FALSE	No	0	1	Extra-pulmonary	FALSE	TRUE	1	No	NA	NA	Not sure	9	28
Male	25	L	Certificate	1 to 5	1 to 5	Tanga	Handeni	DH	FALSE	Yes	0	No	FALSE	0	0	FALSE	0	Yes	Gram stain	NR	Not sure	FALSE	FALSE	Culture	Not sure	No	0	0	Both	Not sure	Not sure	1	No	NA	NA	Not sure	10	31
Male	56	D	Diploma	greater 15	1 to 5	Tanga	Handeni	DH	FALSE	Yes	0	No	Not sure	0	0	Not sure	0	Yes	X-ray	Still on treatment	Not sure	Not sure	FALSE	Genexpert	TRUE	No	0	0	Both	TRUE	Not sure	1	No	NA	NA	Not sure	8	25
Female	42	N	Diploma	greater 15	11 to 15	Tanga	Handeni	DH	FALSE	No	0	Yes	TRUE	0	0	FALSE	0	No	NA	NA	6	FALSE	Not sure	Not sure	FALSE	No	0	0	Both	TRUE	TRUE	1	No	NA	NA	Not sure	4	13
Female	34	D	Undergraduate	6 to 10	1 to 5	Tanga	Handeni	DH	FALSE	Yes	0	No	FALSE	0	0	FALSE	0	No	NA	NA	Not sure	Not sure	Not sure	Culture	Not sure	No	0	1	Both	Not sure	Not sure	1	No	NA	NA	Not sure	9	28
Female	52	N	Certificate	11 to 15	less 1	Tanga	Muheza	DDH	Not sure	No	0	No	Not sure	0	0	Not sure	0	No	NA	NA	Not sure	Not sure	Not sure	Not sure	Not sure	No	0	1	Both	Not sure	Not sure	1	No	NA	NA	Not sure	4	13
Female	58	N	Certificate	greater 15	6 to 10	Tanga	Muheza	DDH	FALSE	No	0	No	Not sure	0	0	FALSE	0	No	Genexpert	6	6	FALSE	TRUE	Microscope	Not sure	Yes	1	1	Both	TRUE	TRUE	0	No	NA	NA	Not sure	7	22
Male	45	D	Diploma	6 to 10	11 to 15	Tanga	Muheza	DDH	Not sure	No	0	No	Not sure	0	0	Not sure	0	No	NA	NA	Not sure	Not sure	Not sure	Not sure	Not sure	No	0	1	Pulmonary	Not sure	Not sure	1	No	NA	NA	Not sure	3	9
Male	50	N	Certificate	greater 15	1 to 5	Tanga	Muheza	DDH	TRUE	Yes	0	NR	FALSE	0	0	FALSE	0	No	NA	NA	Not sure	FALSE	FALSE	Culture	Not sure	Yes	0	1	Both	FALSE	FALSE	0	No	NA	NA	TRUE	11	34
Female	41	N	Undergraduate	6 to 10	1 to 5	Tanga	Muheza	DDH	TRUE	Yes	1	No	TRUE	0	0	FALSE	0	No	NA	NA	Not sure	TRUE	FALSE	Culture	Not sure	Yes	1	1	Both	FALSE	TRUE	1	No	NA	NA	FALSE	13	41
Female	60	L	Certificate	greater 15	greater 15	Tanga	Muheza	DDH	FALSE	Yes	0	Yes	TRUE	0	0	TRUE	0	No	NA	NA	6	FALSE	FALSE	Genexpert	Not sure	Yes	0	0	Pulmonary	TRUE	TRUE	1	No	NA	NA	TRUE	6	19
Female	59	N	Diploma	greater 15	1 to 5	Tanga	Tanga (U)	RRH	Not sure	No	0	No	TRUE	0	0	Not sure	0	Yes	NR	NR	Not sure	TRUE	TRUE	Culture	Not sure	Yes	0	1	Pulmonary	Not sure	FALSE	1	No	NA	NA	FALSE	8	25
Male	26	N	Certificate	1 to 5	1 to 5	Tanga	Tanga (U)	RRH	Not sure	No	0	Yes	Not sure	0	0	Not sure	0	No	NA	NA	Not sure	TRUE	Not sure	Genexpert	Not sure	Yes	1	1	Pulmonary	Not sure	Not sure	0	No	NA	NA	Not sure	4	13
Female	58	D	Diploma	greater 15	6 to 10	Tanga	Tanga (U)	RRH	FALSE	No	0	Yes	Not sure	0	0	Not sure	0	No	NA	NA	Not sure	TRUE	FALSE	Culture	TRUE	Yes	0	1	Pulmonary	FALSE	TRUE	1	No	NA	NA	Not sure	9	28
Male	29	L	Diploma	1 to 5	1 to 5	Tanga	Tanga (U)	RRH	FALSE	Yes	1	No	TRUE	0	0	FALSE	0	Yes	Culture	NR	Not sure	FALSE	FALSE	Culture	TRUE	Yes	0	0	Both	FALSE	FALSE	1	No	NA	NA	TRUE	16	50
Male	52	D	Diploma	greater 15	6 to 10	Tanga	Tanga (U)	RRH	FALSE	Yes	1	No	Not sure	0	0	FALSE	0	Yes	Culture	NR	Not sure	TRUE	FALSE	Microscope	TRUE	No	0	0	Both	FALSE	TRUE	1	No	NA	NA	Not sure	13	41
Male	40	D	Undergraduate	11 to 15	1 to 5	Tanga	Tanga (U)	HC	TRUE	No	0	No	FALSE	0	0	Not sure	0	No	NA	NA	Not sure	FALSE	FALSE	Not sure	Not sure	No	0	NR	Both	Not sure	Not sure	1	No	NA	NA	Not sure	5	16
Female	54	N	Certificate	11 to 15	1 to 5	Tanga	Tanga (U)	HC	TRUE	No	0	Yes	FALSE	0	0	Not sure	0	No	NA	NA	Not sure	FALSE	FALSE	Not sure	Not sure	No	0	NR	Both	Not sure	Not sure	1	No	NA	NA	Not sure	4	13
Male	40	L	Diploma	1 to 5	1 to 5	Tanga	Tanga (U)	HC	FALSE	No	0	No	FALSE	0	0	FALSE	0	No	NA	NA	Not sure	FALSE	FALSE	Culture	FALSE	No	0	0	Extra-pulmonary	FALSE	FALSE	1	No	NA	NA	Not sure	9	28
